# Supplementary material for: Detection of Novel QTLs Regulating Grain Size in Extra-Large Grain Rice (Oryza sativa L.) Lines
Source: Rice (N Y). 2016 Jul 25;9:34. doi: 10.1186/s12284-016-0109-2 (PMC4960101; doi:10.1186/s12284-016-0109-2)
Supplement: Additional file 6: Table S1. — Primer sequences used for the quantitative trait locus (QTL) analysis of four populations. (XLSX 51 kb) [file 12284_2016_109_MOESM6_ESM.xlsx]

## Sheet: TableS1
	Additional file1: Table S1. Primer sequences for the QTL analysis using four populations.
	Populations	Marker name	Chromosome	Position	Forward(5'→3')	Reverse(5'→3')	Marker type	Enzyme
	Kasalath×BG23 F2	RM4554	1	389887	GCCGATCATCTAATCTAATC	ACAGAAGCATTATCCGTATC	STS
		RM1254	1	2123880	GCCCTGTGTATTCATGCATG	CATGCAGATTAGAGGTGGAC	STS
		RM5443	1	6225540	TACGGCTTACCCATAGCAGC	AAACGGAGGGAGTATTTCCC	STS
		RM8132	1	9445639	AAACCAATCCCTTATATACTCCC	GAGAGAATTCGAGATCGGTG	STS
		B1075D06	1	18160960	CTTGAATTTGATGCAGACTC	CGCAATAGCGAGAAAAGGGC	STS
		RM6716	1	23120856	ATCCATATTCCTTCCCCTCG	CTGGACCGAAGAAGAACAGC	STS
		RM3143	1	26821631	AGCCTGGATAAGATGGTTCG	CGAGAAGACCCAGTTTCTGC	STS
		RM3615	1	29806712	AGGCCTGAGTCTTAGAGGCC	AAACACGACCGGAATGCC	STS
		RM5362	1	41088067	GCGCTAGGGCTTTGGATC	TACCTTCCTTACTCTGCCCG	STS
		RM1067	1	42924441	CGATGGAGAGAGAATGTCTAGC	TAATACGCAAGGCAGAAGGG	STS
		RM3340	2	386148	TCTTGGCAAGCTCTCCTCTC	CCATCATCTCGATCTTGACG	STS
		RM7581	2	4206254	CATTTCAACTAGTAAGCGTGTC	TTACAGCCGCTATGATAAGG	STS
		RM6639	2	9416438	GGCGTGAAATAAACACTCCC	CGGAAGGGATACTTATCAGC	STS
		TG13	2	17510364	TGGAGCATTCATTTGTTGTG	CAATAAGAGTGTCCTTCGCC	STS
		RM6379	2	23574081	AAGTCCACTCATGCTGATGC	TTGATGGCCACCTCTTCTTC	STS
		RM3512	2	27320861	AGCAGCAGTGTCACGCATAC	GAAGCCAGAGAGGAAAATGC	STS
		RM6290	2	29877160	CAGGAGTGAGTAGCAGAGCG	CATCGGACGGTCACGAAG	STS
		RM3850	2	35431667	AAGTTGAGAATGAGGGACAA	TTCGGAAGTGAAAAGGTAAT	STS
		3-1.1AC113930-3	3	537649	GTGCTGCATTGTCTGCAGTT	TACTGCCGCAGAACACGCA	STS
		RM3807	3	3531277	CACACTCTTTTTCAACTCCT	TGGCCTATGGCTCTATTATA	STS
		RM5474	3	3804124	AAAGTGTTGGTGAGCATAGC	TTTGTGTTTGGAGAGACGAG	STS
		RM3872	3	6853012	GGAAGAAAGGATCTATATCA	TACGATTTGTTTAAGTTCAA	STS
		RM5551	3	12930096	GACTAGTCCGGCCGTACATG	AGTTTCTTGTGTGACGCGTG	STS
		RM5488	3	21392890	CTCCCTCTTCCTCTGTGTGC	CTCAGAGGAACAGCTGGGTC	STS
		RM5626	3	24866320	ATCAGTCGGTCATAAACGCC	ACCTTCCTCTTCTGCTGCTG	STS
		RM2614	3	27426214	TGGCACAAATCATTATGATC	GATTGCAATGCAGCATATAG	STS
		RM5813	3	30981120	GCAGCCCTAGCAATTCAGTC	CTCCCTTTCCCTCCACCAC	STS
		RM1038	3	33660381	CGGATTTCAGAATCCATGGC	TCGATGCCTCGATGTATGTG	STS
		RM7000	3	33802620	CCCTTCTTTTCAACTGAATA	TTGTAACAATGAACTCGTTC	STS
		RM2811	4	2087105	AGCCTCCTACCTCTAAACCT	GCGGAGAGAGTAAGAAGTTC	STS
		RM3742	4	19916685	CTCTTCATCCCCCAAGCC	GAGAAGAAGAACAGAGCTGCG	STS
		RM3866	4	23358509	AGTTGGTCATCTACCAGAGC	GATCTTCTTGCCTCAGAAAG	STS
		RM5503	4	30363616	GGGAAGAAGATAGGAGATGG	CTCTGGGTACACTTCACGAG	STS
		RM3843	4	31683623	ACCCTACTCCCAACAGTCCC	GGGGTCGTACGCTCATGTC	STS
		RM3473	4	34718921	ATATTGGAAGGAGCAATCAC	CGTAATGTTGGTGAAGCAG	STS
		RM5879	4	35112390	ACCAGAGATCGATTGGTAGC	GGCTGCCTATCGAGGCTAAC	STS
		RM3529	5	113449	CGCGCCACCTCGATATATAC	GCTCAGGTTAACCAAGGTGG	STS
		5-17.9AC130598	5	1648652	TCAATGTAAAAGTTAGGCCCTG	TTCGTCTCGCAACACGCAAT	STS
		TG93	5	2046233	CAACGGCTACCACCATTGAC	TGAACTAGTACTCACGCGGG	STS
		RM3419	5	5284924	GGCAGCGGTCTTCACAGTAG	CCTCATCATTGCAAGGTTGG	STS
		d1-8	5	15554707	CCACTATGCACATGTATGATATGA	TCGCCTCTTGCACGAAAGCG	STS
		RM3575	5	21454142	CCTGGAATGATGATGGAAGG	GTTTTGCTTCCTGGAAGTGC	STS
		RM3295	5	22332549	TCGTGTCATGCGATCGAC	GCTTCGACTCGACCAAGATC	STS
		RM7446	5	25016267	TGAAGGCAGTTTCACTGACG	AGCCAAGAAGAAGAAAGGGG	STS
		RM6822	5	29262082	AACTTGGGGCATTAACCTCC	AGGGGAGAGGAGAGTGAAGG	STS
		RM8109	6	486929	CATTGTTTAAGTGCATAATTGG	ACCATGACATGGCACATT	STS
		TG107	6	1212631	AGTCCTGGTTGAGCCTCTCG	CTGCCACAATACGATTGTCG	STS
		RM8200	6	3169377	CTAGCCATGCTCTCGTACC	CAACTTACTGTGACTGACTTGG	STS
		RM3370	6	6630041	GTGTCTTAGAGCATATAACG	AAATCTTGAAAAATTCTTCT	STS
		RM6836-2	6	9309930	TTGTTGTATACCTCATCGACAG	AAAGGATTTTAGGGTAAGACG	STS
		RM3827	6	22298143	TAGTCCTCGAGGACGGATTG	CTGGCCTTTCTTCAATCTGC	STS
		RM7434	6	23935833	GGAGGAAAGGTTGGAGAAGG	TTTCCCGTATTCCATGAGCC	STS
		TG112	6	25927399	CACTAATCAAGCCACTTCGG	CGAAACTTGTTTTCCTTCCC	STS
		RM5509	6	27829209	GATGATCCATGCTTTGGCC	TTCCAGCAGAAAGAAGACGC	STS
		RM7555	6	29570771	AAAGGATAAATGTGGGGATC	ATAACCGTCTGGTTTCACTG	STS
		RM3394	7	654262	CCCTTACGTGCAGTACATTG	ATGCAGGCTACTTACTAGCG	STS
		RM1134	7	3593756	ACACCCAACTTTTCTCACGC	AGCTAGGGTTTCGATCTCCC	STS
		RM8037	7	14542655	ATTATCGGGTGGAGTTAGAG	AGCGTTTGTAGGAAGTTTTA	STS
		RM3799	7	21631830	TTCCACGCTCTCTGAGAACC	TAGGCAATCCCTCTTTGGTG	STS
		RM1132	7	23985483	ATCACCTGAGAAACATCCGG	CTCCTCCCACGTCAAGGTC	STS
		RM1306	7	28947956	TGCCAATTACCTTCCCGTAC	TGCTCCGTATTGCTGCTATG	STS
		8-0.5AC	8	213629	GCGTGTAGAATCTAGACCGA	GGTCGCTTGGTGACTTGTTA	STS
		RM6356	8	1561796	TTATCTGCCACCTGAGTCCC	ACTTGGCGACTCTGATCTGC	STS
		RM5556	8	4589506	ATCTCCCTCCCTCTCCTCAC	TCCACACCTTCACAGTTGAC	STS
		RM6990	8	14362838	GGTGTGATCCTTTCTGATGC	ACGGGTGTGATCCCAGATAC	STS
		RM3153	8	18989661	CACAAAGTTTCAAATATAGC	GATCTCATGATAGTCACTCA	STS
		RM7049	8	20815089	AACCTAGATCTAATCCGTGG	CATCTCTGAGTTGAGCAAAC	STS
		RM5887	8	20978888	CAATGATGGTGGTGAAAATC	GCTCATCTAGAAATCACCGA	STS
		RM6976	8	23558380	CTCATGGGGCTTCTTCCC	CCCATTGGATAGAATCCCAG	STS
		RM3452	8	24779497	GGCAGCCCATCAACTAGATC	TTGCAAACCCTAGTCCAAGC	STS
		RM3155	8	27905284	GAAAAGGACAGGGGAAAAGC	GATCGTTCGTGTTCGTGTTG	STS
		RM1328	9	9206385	GAATGGGATTAGACGATTTG	CCATGAGTGACATCAAAAGG	STS
		RM1896	9	11768418	GGACAGGGTAAAGTGTTAGA	CCTAAGACCTATCAACTCCA	STS
		TG138	9	17648577	GCTGCTTAGAATTTCCGGTC	AAAGGGCACGGGATGACAAG	STS
		RM6862	9	21097513	GGCAAGATCGTTGGAAGAAC	TTACCTGTCGTTTCCCTTCG	STS
		RM7361	10	1922771	GGCTCAATTCGTAGGTGCC	TTCTCCGGTTAACGTGGAAG	STS
		RM8201	10	13833295	TCTGTTTATAAGCGCAGCAC	GCCGGCGAGCTACTACTAC	STS
		RM6704	10	18005542	AATCGAATCTGGATATCTTG	CTTCTACCTAGCTACCGAGA	STS
		RM5352	10	21192090	GGAACTAAACATGGTGCAAG	ACCAGATCACATGAAGAGGA	STS
		10-73.7AC037426-2	10	21757457	AAGCGATCTCGATCGATGGA	GCTATCTAAAAGTACAGGCTG	STS
		RM6673	10	21793776	CATCGCATCGTATCGTATCG	GCTTCAAACACGCCTTCTTC	STS
		RM1761	11	306108	ACGCTTAAAGAACATTTGAT	GCGATTAACTTTTAACCATT	STS
		CPD-Hinf	11	2006636	ATCTGTAACTTGGTATGTAAACA	GTGAAGTCTGAGATCATGCAT	CAPS	HinfI
		TG148	11	5607000	TGCTATAGGTGGTGGTATGC	TTTCAAGCTGACGAACGATG	STS
		RM1355	11	17670699	CCTCCACATAAGCGAAGAGC	TGACGCCCAGAAGAGGTATC	STS
		RM5926	11	28957556	ATATACTGTAGGTCCATCCA	AGATAGTATAGCGTAGCAGC	STS
		RM3455	12	4920634	TGAATCCACACTCGCAGATC	GCCAGTCCACGATTGGTC	STS
		12-41.8AL713935-1	12	6797984	AAGCTCCAATCCTGAGATGC	TGCGTAAACTTTGAGCATGGT	STS
		TG168	12	18896020	GATCGGAGACGCAGAGAAAC	CAAGTAAAAAACAAGGGAGG	STS
		RM1246	12	19115215	AGCTCGATCCCCTAGCTCTC	TTGGAGAAGGTCACCTGCC	STS
		RM1986	12	21246517	TAACGGAGGGAGTAGTTTTC	GAACCTACATATCGAGAGCA	STS
		RM6306	12	27164995	CACCGGTCTAAGTCGACTCC	CCACTCGTTGTCGTCGTATG	STS
	Kasalath×LG10 F2	RM4554	1	389887	GCCGATCATCTAATCTAATC	ACAGAAGCATTATCCGTATC	STS
		RM3148	1	747112	GTCCTGCCTTCCTCCAGTTG	CGCGTCAAAGTCATTGCAG	STS
		RM5443	1	6225540	TACGGCTTACCCATAGCAGC	AAACGGAGGGAGTATTTCCC	STS
		RM8132	1	9445639	AAACCAATCCCTTATATACTCCC	GAGAGAATTCGAGATCGGTG	STS
		B1075D06	1	18160960	CTTGAATTTGATGCAGACTC	CGCAATAGCGAGAAAAGGGC	STS
		RM6716	1	23120856	ATCCATATTCCTTCCCCTCG	CTGGACCGAAGAAGAACAGC	STS
		RM3143	1	26821631	AGCCTGGATAAGATGGTTCG	CGAGAAGACCCAGTTTCTGC	STS
		RM3615	1	29806712	AGGCCTGAGTCTTAGAGGCC	AAACACGACCGGAATGCC	STS
		RM5362	1	41088067	GCGCTAGGGCTTTGGATC	TACCTTCCTTACTCTGCCCG	STS
		RM1067	1	42924441	CGATGGAGAGAGAATGTCTAGC	TAATACGCAAGGCAGAAGGG	STS
		RM3340	2	386148	TCTTGGCAAGCTCTCCTCTC	CCATCATCTCGATCTTGACG	STS
		RM7581	2	4206254	CATTTCAACTAGTAAGCGTGTC	TTACAGCCGCTATGATAAGG	STS
		RM6639	2	9416438	GGCGTGAAATAAACACTCCC	CGGAAGGGATACTTATCAGC	STS
		TG13	2	17510364	TGGAGCATTCATTTGTTGTG	CAATAAGAGTGTCCTTCGCC	STS
		RM6379	2	23574081	AAGTCCACTCATGCTGATGC	TTGATGGCCACCTCTTCTTC	STS
		RM3512	2	27320861	AGCAGCAGTGTCACGCATAC	GAAGCCAGAGAGGAAAATGC	STS
		RM6290	2	29877160	CAGGAGTGAGTAGCAGAGCG	CATCGGACGGTCACGAAG	STS
		RM3850	2	35431667	AAGTTGAGAATGAGGGACAA	TTCGGAAGTGAAAAGGTAAT	STS
		3-1.1AC113930-3	3	537649	GTGCTGCATTGTCTGCAGTT	TACTGCCGCAGAACACGCA	STS
		RM3807	3	3531267	ACACGGGCACACTCTTTTTC	GTTGAGCTTTTGGCCTATGG	STS
		RM5474	3	3804124	AAAGTGTTGGTGAGCATAGC	TTTGTGTTTGGAGAGACGAG	STS
		RM3872	3	6853012	GGAAGAAAGGATCTATATCA	TACGATTTGTTTAAGTTCAA	STS
		RM5551	3	12930096	GACTAGTCCGGCCGTACATG	AGTTTCTTGTGTGACGCGTG	STS
		RM5488	3	21392890	CTCCCTCTTCCTCTGTGTGC	CTCAGAGGAACAGCTGGGTC	STS
		RM5626	3	24866320	ATCAGTCGGTCATAAACGCC	ACCTTCCTCTTCTGCTGCTG	STS
		RM2614	3	27426214	TGGCACAAATCATTATGATC	GATTGCAATGCAGCATATAG	STS
		RM5813	3	30981120	GCAGCCCTAGCAATTCAGTC	CTCCCTTTCCCTCCACCAC	STS
		RM1038	3	33660381	CGGATTTCAGAATCCATGGC	TCGATGCCTCGATGTATGTG	STS
		RM7000	3	33802620	CCCTTCTTTTCAACTGAATA	TTGTAACAATGAACTCGTTC	STS
		RM5414	4	2034580	ACCATGGTTCAAGAGTGAAA	ACAGCTCAACCTGTTGAGTG	STS
		RM2811	4	2087105	AGCCTCCTACCTCTAAACCT	GCGGAGAGAGTAAGAAGTTC	STS
		RM3742	4	19916685	CTCTTCATCCCCCAAGCC	GAGAAGAAGAACAGAGCTGCG	STS
		RM3866	4	23358509	AGTTGGTCATCTACCAGAGC	GATCTTCTTGCCTCAGAAAG	STS
		RM5503	4	30363616	GGGAAGAAGATAGGAGATGG	CTCTGGGTACACTTCACGAG	STS
		RM3843	4	31683623	ACCCTACTCCCAACAGTCCC	GGGGTCGTACGCTCATGTC	STS
		RM3473	4	34718921	ATATTGGAAGGAGCAATCAC	CGTAATGTTGGTGAAGCAG	STS
		RM5879	4	35112390	ACCAGAGATCGATTGGTAGC	GGCTGCCTATCGAGGCTAAC	STS
		RM3796	5	488188	ATTAGCCTTTAATTCCACTG	ATACAAACAAACAGCTTGTG	STS
		TG93	5	2046233	CAACGGCTACCACCATTGAC	TGAACTAGTACTCACGCGGG	STS
		RM3419	5	5284924	GGCAGCGGTCTTCACAGTAG	CCTCATCATTGCAAGGTTGG	STS
		d1-8	5	15554707	CCACTATGCACATGTATGATATGA	TCGCCTCTTGCACGAAAGCG	STS
		RM3575	5	21454142	CCTGGAATGATGATGGAAGG	GTTTTGCTTCCTGGAAGTGC	STS
		RM3295	5	22332549	TCGTGTCATGCGATCGAC	GCTTCGACTCGACCAAGATC	STS
		RM7446	5	25016080	TGAAGGCAGTTTCACTGACG	AGCCAAGAAGAAGAAAGGGG	STS
		RM6822	5	29262082	AACTTGGGGCATTAACCTCC	AGGGGAGAGGAGAGTGAAGG	STS
		TG107	6	1212631	AGTCCTGGTTGAGCCTCTCG	CTGCCACAATACGATTGTCG	STS
		RM8200	6	3169377	CTAGCCATGCTCTCGTACC	CAACTTACTGTGACTGACTTGG	STS
		RM3370	6	6630041	GTGTCTTAGAGCATATAACG	AAATCTTGAAAAATTCTTCT	STS
		RM6836-2	6	9309930	GTGTCTTAGAGCATATAACG	AAAGGATTTTAGGGTAAGACG	STS
		RM3827	6	22298143	TAGTCCTCGAGGACGGATTG	TAGTCCTCGAGGACGGATTG	STS
		RM7434	6	23935833	GGAGGAAAGGTTGGAGAAGG	TTTCCCGTATTCCATGAGCC	STS
		TG112	6	25927399	CACTAATCAAGCCACTTCGG	CGAAACTTGTTTTCCTTCCC	STS
		RM5509	6	27829209	GATGATCCATGCTTTGGCC	TTCCAGCAGAAAGAAGACGC	STS
		RM7555	6	29570771	AAAGGATAAATGTGGGGATC	ATAACCGTCTGGTTTCACTG	STS
		RM3394	7	654262	CCCTTACGTGCAGTACATTG	ATGCAGGCTACTTACTAGCG	STS
		RM1134	7	3593756	ACACCCAACTTTTCTCACGC	AGCTAGGGTTTCGATCTCCC	STS
		RM8037	7	14542655	ATTATCGGGTGGAGTTAGAG	AGCGTTTGTAGGAAGTTTTA	STS
		RM3799	7	21631830	TTCCACGCTCTCTGAGAACC	TAGGCAATCCCTCTTTGGTG	STS
		RM1132	7	23985483	ATCACCTGAGAAACATCCGG	CTCCTCCCACGTCAAGGTC	STS
		RM1306	7	28947956	TGCCAATTACCTTCCCGTAC	TGCTCCGTATTGCTGCTATG	STS
		RM2344	8	78091	TAAGTGAAATCATACTTTAA	CCTTTTACTGTAATTAACTA	STS
		8-0.5AP004654-4	8	213629	GCGTGTAGAATCTAGACCGA	GGTCGCTTGGTGACTTGTTA	STS
		RM6356	8	1561796	TTATCTGCCACCTGAGTCCC	ACTTGGCGACTCTGATCTGC	STS
		RM5556	8	4589506	ATCTCCCTCCCTCTCCTCAC	TCCACACCTTCACAGTTGAC	STS
		RM6990	8	14362838	GGTGTGATCCTTTCTGATGC	ACGGGTGTGATCCCAGATAC	STS
		RM3153	8	18989661	CACAAAGTTTCAAATATAGC	GATCTCATGATAGTCACTCA	STS
		RM7049	8	20815089	AACCTAGATCTAATCCGTGG	CATCTCTGAGTTGAGCAAAC	STS
		RM5887	8	20978888	CAATGATGGTGGTGAAAATC	GCTCATCTAGAAATCACCGA	STS
		RM6976	8	23558380	CTCATGGGGCTTCTTCCC	CCCATTGGATAGAATCCCAG	STS
		RM3452	8	24779497	GGCAGCCCATCAACTAGATC	TTGCAAACCCTAGTCCAAGC	STS
		RM1328	9	9206385	GAATGGGATTAGACGATTTG	CCATGAGTGACATCAAAAGG	STS
		RM1896	9	11768418	GGACAGGGTAAAGTGTTAGA	CCTAAGACCTATCAACTCCA	STS
		TG138	9	17648577	GCTGCTTAGAATTTCCGGTC	AAAGGGCACGGGATGACAAG	STS
		RM6862	9	21097513	GGCAAGATCGTTGGAAGAAC	TTACCTGTCGTTTCCCTTCG	STS
		RM7361	10	1922771	GGCTCAATTCGTAGGTGCC	TTCTCCGGTTAACGTGGAAG	STS
		RM8201	10	13833295	TCTGTTTATAAGCGCAGCAC	GCCGGCGAGCTACTACTAC	STS
		RM6704	10	18005542	AATCGAATCTGGATATCTTG	CTTCTACCTAGCTACCGAGA	STS
		10-73.7AC037426-2	10	21757457	AAGCGATCTCGATCGATGGA	GCTATCTAAAAGTACAGGCTG	STS
		RM5352	10	21192090	GGAACTAAACATGGTGCAAG	ACCAGATCACATGAAGAGGA	STS
		RM6673	10	23082260	CATCGCATCGTATCGTATCG	GCTTCAAACACGCCTTCTTC	STS
		RM1761	11	321803	ACGCTTAAAGAACATTTGAT	GCGATTAACTTTTAACCATT	STS
		CPD-Hinf	11	2006636	ATCTGTAACTTGGTATGTAAACA	GTGAAGTCTGAGATCATGCAT	CAPS	HinfI
		TG148	11	5607000	TGCTATAGGTGGTGGTATGC	TTTCAAGCTGACGAACGATG	STS
		RM1355	11	17670699	CCTCCACATAAGCGAAGAGC	TGACGCCCAGAAGAGGTATC	STS
		RM1208	12	1075325	GCAGGGGACACGAGATTTC	TGTGCTCTGCTTGGAGAGTG	STS
		12-27.1AL713902-1	12	3498310	TAGATCCCAGCCTTTAGCTC	CCACGCGTGCTTTTGTGATA	STS
		12-41.8AL713935-1	12	6797984	AAGCTCCAATCCTGAGATGC	TGCGTAAACTTTGAGCATGGT	STS
		RM1246	12	19115215	AGCTCGATCCCCTAGCTCTC	TTGGAGAAGGTCACCTGCC	STS
		RM1986	12	21246517	TAACGGAGGGAGTAGTTTTC	GAACCTACATATCGAGAGCA	STS
		RM6306	12	27164995	CACCGGTCTAAGTCGACTCC	CCACTCGTTGTCGTCGTATG	STS
	Nipponbare×BG23 F2	RM3148	1	747112	GTCCTGCCTTCCTCCAGTTG	CGCGTCAAAGTCATTGCAG	STS
		RM5423	1	2170138	ATCCCACTTGCAGACGTAGG	ACAGCAGCAAGGTGCCTC	STS
		RM6289	1	6094841	GGGTTTTGCATTCTTTGGGG	CTTAGCTACAACCTTCGCCC	STS
		RM8083	1	8916941	GATGTGCAAATTATCATGTGTTTTGTGAGG	ATAGTAGGCCCACACCTGACAGGTTGTA	STS
		RM5365	1	14517974	TCTGTTCGATGTTCCCATCG	TAAACTCAAACAGGCTGGGC	STS
		RM7075	1	15119795	TATGGACTGGAGCAAACCTC	GGCACAGCACCAATGTCTC	STS
		RM3447	1	35259779	AACCAGCAGATCGTCGAAAG	GAAATGAGATGGCATCCGAG	STS
		RM5654	2	3422983	TGCAACTCGCGTATACAATA	CCAAGTTCGTTACAGCAGAG	STS
		GW2-HinfI	2	8117258	TTAACCAATAAAGATGTCCATTCTGGAAT	CTTTCTGCTCTTCCTGTAACA	CAPS	HinfI
		RM1313	2	11262964	TGTGTCTGAAAACCAAGGGG	CGTCCAAGCTGTTCGTTCTC	STS
		RM5578	2	18638561	TTCTTCTGGTGTGTGCCTTG	GGGGAAGGAGGATGCTAAAC	STS
		RM1694	2	20778333	CCCTATCTTTAGATCCCAATGTA	CATGGAGCACCAAACAAAT	STS
		RM1385	2	26646465	ATGACAGGTAAGGTGTGGTG	TGAACATCATCTTCGAATCC	STS
		RM1342	2	28165334	GAAGCAAGAAACCAAAGATG	CTTTCGGTCTCAAGCAATAT	STS
		RM4470	2	35543961	AGGTGTTATTCTGTTATGC	ACTTATCACAACCAATAGC	STS
		RM6923	2	35699684	TGTTGGAGAGTTTGTGCCTG	AATGTCGGGGGAACGTAAAC	STS
		RM4853	3	1397197	CTATGGACGGTTGTTCGTAA	ATTTGATGCCAAGACAAATG	STS
		RM4352	3	4315168	GTTGTTGCACCATAGTCAGA	ATACATTCATGAAACCTGCC	STS
		RM3033	3	14377747	GTTGTGTTAGTGTTGCTAAT	TGGGTATATACTCAATTTCA	STS
		GS3-PstI	3	16733416	TGCCCATCTCCCTCGTTTA	GAAACAGCAGGCTGGCTTA	CAPS	PstI
		RM2346	3	17695395	TTCAGGGATGTGAAATATAC	ATCGTGCTTTTATTGAAATA	STS
		RM2334	3	26747398	CATGCATCTGATCTGATTAT	TGTGAAGAGTACAAGTAGGG	STS
		RM2565	4	20930485	TGGTGACATTTTTTAGTTGG	ACTCAGTTTTTATTTGCACG	STS
		RM2439	4	23097518	ATGTTTAGATTCTTAGCACT	GCTCATATCCATATAAATGT	STS
		RM5714	4	27471902	TACTAGCGACATCGATAAAA	ATACATTAGGGCCAATCTTA	STS
		RM5374	5	1258697	CATGATGAATGTATTGCTCT	ACATGGTCAACCATTTTAAT	STS
		RM2185	5	18531508	AGTAAGAATGCAAATGTGCT	ACTTTTTGTTTGTGGATGTG	STS
		RM2357	5	26919498	CCTCCGTTTCACAATGTAAC	CTGATGCTACCAGAATCCTC	STS
		RM1369	6	1563617	AACCTGAGAGTGCCAATTGG	TCCCCTAGTAAAGCGGATTC	STS
		RM3034	6	4246487	GTGTGTTTTATACCTTGGAG	AAATCAGTGTCCAGAAATAC	STS
		RM2615	6	5960055	CAGAGTGCTTTAGACAATCA	AAATTGGTAAGAGATTCTGC	STS
		RM4128	6	6645517	AGTAACTCGATCAAACTAAC	AGAGTCCATATAGAATTTCA	STS
		RM4447	6	22680591	ACGTCAGAATATCAACCATT	GCCCGTTCACTACTAGATAG	STS
		RM3567	6	25997130	TTGACATCCCCATCTAAGCC	ATGAAACTGCCACAACCTCC	STS
		RM6697	7	1187748	GCAAGATCCAGTCGATTTGG	ATAACATGAGCATCTCCCCG	STS
		RM7338	7	15388788	CTTATCTCTCGGCAAGCAGC	CTCACACGCATGGATCAATC	STS
		RM4952	7	17796860	ACGCTTCTTCTTTTTTTAGC	TGGGTGAACATCATCTCTAT	STS
		RM1279	7	21614937	GGGTATAAAATGCGTGGCAC	ATGGATGGTACGAGGACGAG	STS
		RM7237	7	23229574	CGAACGTGATGCCTCTTTTC	TGCTGTTTCGGTTTTGCACC	STS
		RM5426	7	25931552	GAGAGTAGTGGCTGTTCCGC	GCGGTTTCGATCTCTACGAG	STS
		RM1381	8	424229	GCTTGCATTCGTTACACACT	CCCATGCATGTTTCTTCTAG	STS
		RM6670	8	2996465	TGGAGATGCATGCCTATACG	TAGCAGCCATGTCAACCATG	STS
		RM6990	8	14362838	GGTGTGATCCTTTCTGATGC	ACGGGTGTGATCCCAGATAC	STS
		RM4815	8	19009243	AGTAAATTTCACAAAACTTC	GTGATACAATGCATTAAATA	STS
		RM7356	8	21282692	CCAAGGACACATATGCATGC	GCAATTCATGGCGCTGTTC	STS
		RM3846	8	24757632	AGGATGAAAGAAAGAAAACG	TATCTATCACCCACCGACAG	STS
		RM3571	8	26250815	GAGGACCCCGAATCGATC	AACAGGGCCGGGTTAAGTAG	STS
		RM4154	8	28245918	AGAAGATCGATCGAAGAAAC	ATCATGAAACACAATAAGGC	STS
		RM2855	9	3839869	GGAGCTTAGAATCTCACCTA	CGCATTTTCCTATACATACA	STS
		RM3787	9	20043592	CGAAAAACGAGCGAGCAC	GACGCTGGTAAGCAAAGCTC	STS
		RM2144	9	22209972	ACATTATGAAACGGAGGAAG	GAAATGATGCATCAGCATTA	STS
		RM5271	10	1936580	CGGTGTAGATTGTAGGTACA	GTAGTTTAGTTATTGCGCAC	STS
		RM2504	10	7595503	TAACACAACAATAGCGTCAG	TAGGAAGAACTGAAGAAGCA	STS
		RM5147	10	14529425	GTTGAAAGTGTCCAAGCTCT	AATTTGTCACGACCCAAATA	STS
		RM2433	10	16503823	GATTTTCTTAAATCAAACCT	CGAACATTGAATATATTTTG	STS
		RM6704	10	18005542	AATCGAATCTGGATATCTTG	CTTCTACCTAGCTACCGAGA	STS
		RM4477	10	21174822	AGTAAACATGTCTTCGGGAT	CAGTGCATATTCCACTGGTA	STS
		RM5128	11	5478914	TAAGTAATGATCATTGGTAA	GTGCCATATATATATGTTGA	STS
		RM3625	11	6668973	CTTGCAATTCAATTGCTTAC	GGTGGCCTAGTGAAACTAAA	STS
		RM1341	11	20143161	AACCTGGAGGTGCTGGTCTC	TTTCTCCCCCCCAACCAC	STS
		RM4601	11	23105989	CATACATGTGAACCTGACTG	CTAGCTTAGCATCTCCTCAA	STS
		RM5926	11	28957556	ATATACTGTAGGTCCATCCA	AGATAGTATAGCGTAGCAGC	STS
		RM1880	12	747975	ACCACTAAATAAGCACATAC	GGCATCATACATTAAAATAC	STS
		RM2529	12	7567726	CATTAAAATCAGTGGGACTG	AGGCATTTCCTGATATGATC	STS
		RM2972	12	19167141	GAGCCAATATGTTGTCTTGA	GTTCAGATCATGATGCCTAC	STS
		RM4585	12	26166323	ACATCTCAAGAAATCGAGAA	AAGTGATGGGTTGATTGTAA	STS
	Nipponbare×LG10 F2	RM6470	1	1643307	ACCTTTCCCATGGTGGAATC	TTATACCTTCGACGGGAACG	STS
		RM5552	1	4208221	ATCAGCCCAGAGGGAGTAAC	AGATTCTGGGATCCACGTTG	STS
		RM8111	1	6274454	AGGTAACTAAGCTAGGTGTT	TAGGTACAGTAATACCAAGC	STS
		RM8133	1	9391280	AAAACTGACTGTTTGTTTAAATGAAAT	GTTACTGCTGTAATGTGAATTGCT	STS
		RM6190	1	9734065	GGATGAAATCGATGGCTCAC	CCATCAAGCTCTTCGGCC	STS
		RM7075	1	15119795	TATGGACTGGAGCAAACCTC	GGCACAGCACCAATGTCTC	STS
		RM6716	1	23120856	ATCCATATTCCTTCCCCTCG	CTGGACCGAAGAAGAACAGC	STS
		RM8129	1	25071266	AGTACAGAACCACACAACACTG	GTCTCGCACGTTCCAATAT	STS
		RM5461	1	26907151	GCCTCCCATATAAACCGGC	AGCGAAGGGAACACGACAG	STS
		RM3336	1	28615309	TCCTGTGCTTGTGTCCTTTG	AGTCATTTGGCTCAACAGCC	STS
		RM1216	1	32108376	TTCCCCAATGGAACAGTGAC	AGGGTCTACCACCCGATCTC	STS
		RM3447	1	35259779	AACCAGCAGATCGTCGAAAG	GAAATGAGATGGCATCCGAG	STS
		RM3602	1	39008648	TGAAAAGCCACTCAGATGCG	TGGTGAAAGGGTCAGAACTG	STS
		RM3810	1	39492165	ACGAAGGAACTACCCGTGTG	CGCACATGTTACTCTAGCGG	STS
		RM8048	1	42113270	CCATTTATTGTGATAATTTGCT	ACTTGCGTTCATCTGGAC	STS
		RM8137	1	42925615	GTAATTGAATTTCACTGCTGCT	ACGTACGTGACGTGCTTATG	STS
		RM2770	2	805884	TAGGCCCTGATTAGTTTCC	ATATATGTGTCCCTTCTCCATAC	STS
		RM3188	2	3453781	TCACGAGTCGTTCGTTCTTG	CTTGCTGCTCAAGTGGTGAG	STS
		RM2008	2	4934151	ATAGTTGAAGCATTTTCCAG	AACCCATGGAGAATGTATAG	STS
		RM6275	2	7273503	CACTGAGCCCTTTTGTCCTC	TCCCAGATCAGAATCGAAGG	STS
		GW2-HinfI	2	8117258	TTAACCAATAAAGATGTCCATTCTGGAAT	CTTTCTGCTCTTCCTGTAACA	CAPS	HinfI
		RM1081	2	11183432	CACCTGCACATCATCATCAC	CGTTGGATTTGAATCTGGGG	STS
		RM5578	2	18638607	ATATTCTTCTGGTGTGTGCC	CATAGACCACGGTTTGTGTA	STS
		RM6379	2	23574081	AAGTCCACTCATGCTGATGC	TTGATGGCCACCTCTTCTTC	STS
		RM5470	2	27153941	CATGGATTGTCTGGGCCTAG	AAGACATACCCTGAGTGTGGG	STS
		RM3421	2	29920311	AACTCTCCTAAACCTCCCCG	ACCACGTATGTATTGCACGC	STS
		RM5460	2	33773004	AAGAGAACAAGCCATGGTGC	GCCTTTTCTTGCCTTTGGAC	STS
		RM5916	2	34062871	GCTATAAGAATCGTATTAAG	TACTGCTATTAAAGTCAGAA	STS
		RM4470	2	35543961	AGGTGTTATTCTGTTATGC	ACTTATCACAACCAATAGC	STS
		RM4108	3	536517	GTCCCTCGCTTTATATCTAG	CAACTCTGCTAAACGAATTA	STS
		RM3372	3	1457491	GAGCGACCAAAGAATCCAAG	CCACGGGGAGCTGATGAAG	STS
		RM3807	3	3531277	CACACTCTTTTTCAACTCCT	TGGCCTATGGCTCTATTATA	STS
		RM1324	3	6037172	TGTTGATCCCCTTGATAGGG	AGCAAGATCAGCTAGCTGCC	STS
		RM1338	3	8393478	AGAGGGAATTAGATTGGATT	GGTCCACTTCTTCCTTCTAT	STS
		RM3033	3	14377747	GTTGTGTTAGTGTTGCTAAT	TGGGTATATACTCAATTTCA	STS
		RM3204	3	14992775	GCAACCCTTTCTTCCTCCTC	CCAAGGAGAGCGCACTAGC	STS
		GS3-PstI	3	16733416	TGCCCATCTCCCTCGTTTA	GAAACAGCAGGCTGGCTTA	CAPS	PstI
		RM6974	3	22427349	CATGCAAACCTCTAGCATC	CGTTACCTGTTCCTCCTGT	STS
		RM2334	3	26747398	CATGCATCTGATCTGATTAT	TGTGAAGAGTACAAGTAGGG	STS
		RM8277	3	28811832	AGCACAAGTAGGTGCATTTC	ATTTGCCTGTGATGTAATAGC	STS
		RM5172	3	30429026	ATATGCATGCGTTTATTACC	TGGCTGTTATGTGAAATACA	STS
		RM6970	3	32444094	TCGCTTGTGTTTTCTGGGTC	TGGAGAATTTGGAGGCTGC	STS
		RM1038	3	33660363	TGGTTCGATTCGGATTTC	AAGCTATTCACAAGCAGCTC	STS
		RM7000	3	33802620	CCCTTCTTTTCAACTGAATA	TTGTAACAATGAACTCGTTC	STS
		RM2187	3	35616981	GTCATTTGAAGTAAATCCGT	GGTCTACTTGCGAAATAAGT	STS
		RM3892	4	1136371	CGAACCAAATCCCACATCTC	ACGACGAATCTACAAACCGG	STS
		RM3742	4	19916685	CTCTTCATCCCCCAAGCC	GAGAAGAAGAACAGAGCTGCG	STS
		RM2565	4	20930485	TGGTGACATTTTTTAGTTGG	ACTCAGTTTTTATTTGCACG	STS
		RM2439	4	23097518	ATGTTTAGATTCTTAGCACT	GCTCATATCCATATAAATGT	STS
		RM3836	4	31811558	ACTGTGGAGTACAGGTCGGC	GAAACGGAAACGAAACCCTC	STS
		RM5816	5	277491	CTGCATGCATGACTGCATC	TGACTCTGATCGATCCATGG	STS
		RM2010	5	1180968	ATCTTCTAGGAAATCGAGGA	GTTGGCAACTTGTAGTCTTG	STS
		RM5579	5	1916247	AAGTGCATGTGTCTGCAAGC	CATGGTAATAAGCCAAGCCG	STS
		RM6229	5	13606411	CGAGGGGATTCGATCGAC	ATCCCTTCACACTGCTCCAC	STS
		RM5140	5	13541687	GACGAGGTTGTTTATTAGTG	CTTATTTTCACGTGTACGTT	STS
		RM2185	5	18531508	AGTAAGAATGCAAATGTGCT	ACTTTTTGTTTGTGGATGTG	STS
		RM3969	5	18999031	AGGCTAAGTTCATATCCAAC	ACCCTATAAAGCATAAAGGA	STS
		RM4501	5	22113857	GCACAAATGTCTCTGTCTAA	AGAGTACGAAACGGTACAAG	STS
		RM3476	5	23906571	GATTCTCGTCGTAATCAAGA	ATCCACGGTTAAGATAAATG	STS
		RM7653	5	27422557	AATTCGTCCCCGTCTCCTAC	GAATTCCAGCTCTTTGACCG	STS
		RM2353	6	1065541	GACGTACCTAACATTTGACA	CCAAGTGATAAAAAAAGACC	STS
		RM8125	6	3169529	CTCGTACCATCGGCTGT	AACTTACTGTGACTGACTTGGTCA	STS
		RM4447	6	22680591	ACGTCAGAATATCAACCATT	GCCCGTTCACTACTAGATAG	STS
		RM6697	7	1187748	GCAAGATCCAGTCGATTTGG	ATAACATGAGCATCTCCCCG	STS
		RM1243	7	3555641	TTTCGGGAGGGATTATGACC	GTGACCCCCGATACAAACAC	STS
		RM8247	7	5730003	CAAGCAAACCCAAGTAAGAC	TCAGGATAGAACATGAGATGC	STS
		RM8007	7	7711280	AATAGGATGGATCATGGATA	CATCTCATCAGGAACCTAAC	STS
		RM8021	7	13410241	ATTTAGCAGTGTGCCACAAT	ACAACAGCTGCCAGTCTTAA	STS
		RM6767	7	17471104	ACAAGCAACTTGCACTGTGG	CATCGCCTGGGAGATCATAC	STS
		RM1973	7	20164845	GAGTTGCAAGGATATTTTAA	TGGAGCCTAGAGAATACATA	STS
		RM5508	7	23559544	TCGCACACTAGCTCGATCAG	TGGTCCTCTTCTCCATCCAG	STS
		RM5911	8	75440	CCCTCTTTTTAAGTCTGGGG	GGTGCCTCCTTTCAAAGTTG	STS
		RM3819	8	3016056	ACCTCACCTGTGGATCTTGG	CAATCCCCTTCTCTCCTTCC	STS
		RM1376	8	3168870	CATGTGTGATGACTGACAGG	GGTGCTGTGATGATTCTTTC	STS
		RM6999	8	3985257	TTATCTGGGATCCATCGAGC	GTGAATTTCCTTGGAGGGAC	STS
		RM3395	8	10294812	ACCTCATGTCCAGGTGGAAG	AGATTAGTGCCATGGCAAGG	STS
		RM4815	8	19009243	AGTAAATTTCACAAAACTTC	GTGATACAATGCATTAAATA	STS
		RM7356	8	21282692	CCAAGGACACATATGCATGC	GCAATTCATGGCGCTGTTC	STS
		RM5353	8	24121756	ACCCTCGATCTCCTAGGCTG	TCTACTCCAAACCCATTGCC	STS
		RM1345	8	26147630	ACCACCACGCCATTAGAGAC	TGAGCATCCCGTGCTGTC	STS
		RM4154	8	28245918	AGAAGATCGATCGAAGAAAC	ATCATGAAACACAATAAGGC	STS
		RM2855	9	3839869	GGAGCTTAGAATCTCACCTA	CGCATTTTCCTATACATACA	STS
		RM6854	9	14373050	CTGTGGGAGAAATCTTTGTA	AGAGATGATCAATCCGTCTC	STS
		RM3025	9	16386797	GGTGGCAAGAAGTTCCTAAT	GATTTCCATACAACCTGTGC	STS
		RM4405	9	17817357	TGAAGCAATTTGATTTTCAG	GAGCTGGCCTTTATTAACTG	STS
		RM3909	9	19535767	CCTCTTTGGACATAATGGGC	GTCCTCCCCACAGAACACAC	STS
		RM3823	9	22142476	CTCCTTCAGTCGGTCGTC	AAGGAGTCTGTCGCTTTACC	STS
		RM5095	10	52785	CTATATGACTATGCGAATGG	ACAAATGCAACTAAGGTAGA	STS
		RM7545	10	3806031	GTATCCGCTCCGTTTTCATC	GAGGGGGGGGTGTAGAATAG	STS
		RM4455	10	11737206	CTCTCAAAGAACTAGGACTC	GAGAAGGTATGATAACCAAT	STS
		RM5708	10	14527594	AATTAGAACCATCTGAATTG	GTATTTAAGGTCACGTATCG	STS
		RM6704	10	18005542	AATCGAATCTGGATATCTTG	CTTCTACCTAGCTACCGAGA	STS
		RM4477	10	21174822	AGTAAACATGTCTTCGGGAT	CAGTGCATATTCCACTGGTA	STS
		RM3625	11	6668973	CTTGCAATTCAATTGCTTAC	GGTGGCCTAGTGAAACTAAA	STS
		RM4862	11	9985946	CAACTTTCTGGCATAAACTA	TGGTGAAAGATATTTCAGAC	STS
		RM1341	11	20143161	AACCTGGAGGTGCTGGTCTC	TTTCTCCCCCCCAACCAC	STS
		RM7277	11	24684913	GCTGAACGTTTCAATATGTA	GTTTGTAGGGAGTTTAATGG	STS
		RM3151	11	24763681	TGATCCTATTCAATTCCCTG	CTCAATTTCAACAATGGTGC	STS
		RM5926	11	28957556	ATATACTGTAGGTCCATCCA	AGATAGTATAGCGTAGCAGC	STS
		RM1880	12	747975	ACCACTAAATAAGCACATAC	GGCATCATACATTAAAATAC	STS
		RM1080	12	906092	AGAGCCCTCGTAAGCCAAAG	GGTCGTGAATCTCCTCCAAG	STS
		RM2529	12	7567726	CATTAAAATCAGTGGGACTG	AGGCATTTCCTGATATGATC	STS
		RM1261	12	17537171	GTCCATGCCCAAGACACAAC	GTTACATCATGGGTGACCCC	STS
		RM1246	12	19115215	AGCTCGATCCCCTAGCTCTC	TTGGAGAAGGTCACCTGCC	STS
		RM2309	12	22116707	ACTCAATTTCAACAATGGTG	CTCAAATCTTCACTCCTGTG	STS
