# Supplementary material for: Detection of Novel QTLs Regulating Grain Size in Extra-Large Grain Rice (Oryza sativa L.) Lines
Source: Rice (N Y). 2016 Jul 25;9:34. doi: 10.1186/s12284-016-0109-2 (PMC4960101; doi:10.1186/s12284-016-0109-2)
Supplement: Additional file 7: Table S2. — Primer sequences employed in the quantitative trait locus (QTL) analysis and genetic mapping using the population from the BG23 × LG10 cross. (XLSX 43 kb) [file 12284_2016_109_MOESM7_ESM.xlsx]

## Sheet: TableS2
		Additional file2: Table S2. Primer sequences for the QTL analysis and mapping using the population from the BG23 × LG10 cross
		Marker name	Chromosome	Position	Forward primer(5'→3') or sequence of BeadArray probe	Reverse primer(5'→3')	Marker type	Enzyme	Analysis
		bglg1_0	1	716947	TCATATCCATCCTGTAGCGGGAGAACTGCAGGTACATTACATACACTATTTGAGTACCCACAAATTTCAGCAGCAACGTTAACAAGCTACTAATGAAATT[C/G]TGAAGCTTTATACTCGATTCGGACTTTCCGACGGAGAGGAGGTTGCTGCTCCAGCGTCTTCCTCATCTGGTGATGTTCATCCAAATTAATCTCTTCCATC	-	BeadArray		QTL
		aa01004844	1	3615263	AATTTGACCCTCAGCCATCTCTGTACTCCATATTTGAATGATGATTTCACATTAGTGCATAATTGAACATGAGTTGTCAATTCCTCCTGATTTGATTATC[A/T]GCAACTCGGTGGCTTTTGCTTTGAGTTTTTTTTTCAGAGACTTTGAGTAATTTTTTGATTGTAAGATTCACCAAAGTTTATACGTTGGGACCCTTGCGGT	-	BeadArray		QTL
		ab01000509	1	7007186	TGTTTAGGAACCTTTGTAACACTCAATCATAAATCCCACGCACAGGAGTAGGGTATTACGCTCCAAGCGGCCCGAACCTGTATAATCTTGGCTCCCATGC[A/G]CGGTCTCGGAGAACTCGAAGCGGATACTCGATCTCGATCAGCGTGCCCTTTCCCCCGGCCGAACTCACAAAAGGGGATCTCTCGATCACCCGCTAGAGAG	-	BeadArray		QTL
		aa01005935	1	11376397	CAAACTAGAACTTCGGGTATACCCAGAGATTTGAAAGTAAAAAATGTCTTTCAACCAAAGATCTGAGGATTGTTTTGAGCATTTGGATGACATTAAGTCT[A/G]TTCCCATTTGTCCCTCTTTATAGTAAGAATCCCTAGACTCAAATTCAAAAGATAAAATGAATTTAAATTGAATTTGTTTCACATTCAAATATATGTACCT	-	BeadArray		QTL
		RM7075	1	15119795	TATGGACTGGAGCAAACCTC	GGCACAGCACCAATGTCTC	STS		QTL
		aa01006478	1	18589781	GGCGCACAGCGAACGGGGACGGAGACGGCGAAGCCAAAGGAAGGAGGGGGGCTTGGGCGGTTTGGGCCCACCTATTTCCGTAGCCGCATCGTGTGGAAAG[A/G]AAAAATTAAAGTGGGGAATAACCTGGTCCGCGGAATACACCGGCCGCGTGGATGTGAGCATGACATGTGGGCCATGCTGGGAGATCATGGCCCACGTGCC	-	BeadArray		QTL
		bglg1_26	1	24710619	GATGGAGAGCAGTATTAGGATAGATACATCGGTCCTATGGATACTCAGTTTTTTATTCTCGTCATTAATGGAGAATATATGGCACCTTAATTACTGTCTA[C/T]GGATTGCTTTTAATCAGAGCAGCTTGGCATAGATAATGAGATGAGGAACTGCTTTGTTGTTCACTTGTTCTTCTTCCATTCTACCAATGCAAGATTACTT	-	BeadArray		QTL
		aa01009984	1	28607227	TGACAGGATTATGGCCTCACGCATACGCCCGGCACATTCTCAACCCTGATCAGCTGGAGAACAACGCGCAACCCACGTCCGTGGATCGCCCTAACTCTCT[A/G]CCGAACGGGTCCTTTAGAAGCCCTAATGGATTGGAAATGGGAAACACGGGCCAAGGCCAAGCATTAGATTTCATGGAAGCTGGTCGTAGATATCAATAAC	-	BeadArray		QTL
		BGLG_1-29.92_Hinf	1	29926918	GCACACTGCAAGCTCAAATC	TGGTGCTGTGTCCGATGCTTGGGCGGAGT	CAPS	HinfI	QTL
		aa01010140	1	31322651	GGAATATAAACTACAGTTAAAAAACCGTCGAATTAACTCTAAAATTAAGACTTTAATATTTAAATTTTTTTAGCAGCTTATAAGCCGAAAGGCTAATGAC[A/T]GGAAACTACCTATCTCTAATATTAAAAAAATTGGAGATGTTTTTTTCCGGCATTTTAGTACATCATCTGTATTTGAGTCAGTTTTAAATTTATTTGCTTT	-	BeadArray		QTL
		aa01010476	1	34951353	AAGATAGAGGATAGCCTATAAATCTATGAGGCTCCAATATCAAGAAATGAAACAAGCATATAGTGATTGGAACATAGGCAACATACCCAAGTAAACCAGC[A/G]TTTCCAGGCTTTAACTGGATACCAGTAGCTTCGGCTGCGCTGTTGTCTCCCATAGTAAGCTACAATAAGTGTAAGTATGAAGCTATGTCAATAAATTGAA	-	BeadArray		QTL
		aa01010864	1	37961602	GCAATAACCAAATTCTTTCTATAGCTACTAAAAATGACAATTTTTTTAATACAAAAATGACAAAGTTAGAATAGCACTAAACTAAAACAAGGCAGTTCTT[A/C]CCTTTTACTAGGTTTCTGGGGTGACAGTGACACCGTGGAGTAGACCGGTAGTACTGTACAGAAGAACTTTGGCCCTGTTTCTAAGATCACGGCGGTCCAA	-	BeadArray		QTL
		ab01001306	1	42964508	TTCGGCAAGGCCACCTACAGCAAAGCAATCCAAGTTGTTGATTCCTCCAACAAACTTAAATCACCAAATGGTGTGAGCTTGATAGCTCCGCTACCCAATT[A/G]CTATAACGTCATGACTGGTTCCTCTAGTACCACAAGCTGGGGCACTTACATCTACTATGGCGGATCTGGATGCCCTTGAAACTCTGAAATTGAAGTGATA	-	BeadArray		QTL
		bglg2_0	2	98423	CACGCCTACACTTTGTCAGCAGCTAATCCAAATCAAACCAATTGTGCATCAAACAGACAGTGGTTTTGCCGCTAGCTATAAATAATGTCATGAATCAGCG[C/G]TTAACAAGCCATCTGCATCAGCGATCAACCAGAGCTTAGATTTAGCCGCCCCATTATTGTGAAACACTTGGATGTGGTTCCAATTGTTGCTGAGGTTTCA	-	BeadArray		QTL
		aa02000707	2	5602114	CAAAAGCTGGGTTGTGAGATGTTGCCCGTTCTTAAAAAATAAGTTGGGTTAGAACGATAAAAAAGGGTTGGGATTTTTTTTGTGTGTTGCTTCAGTAGTG[A/G]CACCCGCAAATAGGATTTGCACTTTCTTGATTTGATTTTGTGATATAGGTGATGAAAACACATTTTTTAGCTGTCCATTATCAAAGCATGTGTGCATATT	-	BeadArray		QTL
		ab02000327	2	16755072	CGAGCGTCAGATTCAGGGAGGCAGGACAGTGGGAGCAGTGACTGGTATCTGTGAATAGTTAATGACAGATTTATCTCAAGAATGAGCCACGTCATTAAAA[A/T]AAATTAACCGTTGGATGGAGGTAAGGAAGAAGCTCACGCCGTCCGATCATGCGGTTAAAATAAGACAATGGAACACTCTGGAAACAGTCAACGGGAGTTC	-	BeadArray		QTL
		aa02001238	2	20979792	TGGGACACATCCTAGTACTACAAATCTAGACAGAGAGTTATCCAGATTCATAGTACTAGGATATGTCTCATTCCACCAAAATCGGTTATATTATGGAACG[A/G]AGGGAGTACAAAACAAGGCTATAAAAGGCACGGTGTAGCTAACCTTACTAGGTCAGATATTGATTAAACATGATGTGTCCATGTGAGGAGGACATGAGAC	-	BeadArray		QTL
		aa02003208	2	27859755	TATTCAAGGCATAGGTACATTTTTCTATAAATATTGTCAAGCTTAAACAAGTTATAAAAAAATTTATAATATGAAACGAACAGGGTAGCTTCCCATGCAT[A/C]CGTGCTCAGGCTAAACTATGATACTCTAGAATTTATTTTTGAAAACTATTTATTTATGCTTACATAAGAGTAAATTTTAGAAAAACTACAACTTTAGTGA	-	BeadArray		QTL
		aa02003371	2	30076840	TTGTAGAGATGAAAATTACTATAATGGAGCAGGTATAATAGATCACGTTTGTTAGCTACTACCTCCGTCCCATAAAACCGGACGTTTAAAGGTTCTACCA[A/G]TGTCCCATAAAACATGTCGTTTGAGCAATTTAATGGCCATCTGTTTTGAATTTTTGAATGTGCTCATGATTGCTTTGCCACGTGTATTTTTGTGGTCATA	-	BeadArray		QTL
		aa02003947	2	34244737	GCTATACTAAATAGCTTTTGCAGAATTTTGCGTGCTACCTGTTATGCTGTGGTTTCTGTTGTTTCTACTGCCCGAACTCATGAGGTATTTGCCATTTGGA[A/G]GTTCTCTACACTACAGCTATTTCCATTGATCTTGTTTATCAACTACTCAGACACAATTTGTACTTATGCTAACATAGGAGTCATGCATGTGGGTTTATTC	-	BeadArray		QTL
		RM4108	3	536517	GTCCCTCGCTTTATATCTAG	CAACTCTGCTAAACGAATTA	STS		QTL
		RM5849	3	4256084	AGTAATCTTATGTGCAATTC	ATCTTATGATTTTTCTTTCA	STS		QTL
		ac03000086	3	7797224	GTAAAAAAGAATTGTTATTTTATTTGGAGTGTCCGTCCTCACGTGAAGGGCCGATTTATTAGGGCTAGGGTATGATACCGCCGCCTGCAATGTATAGAGC[A/G]TGTGCTACAGTGAAAAGATTCTCTTAGTACCCTTGTTAATTCACACATTGCAGGTGCTCTTAGTACCGCTTTTTTCTTCGAGGCTCCAATAAATGTTTCG	-	BeadArray		QTL
		aa03000667	3	11213968	TATGGTTTCTGGTTGTTTTCACAATGGTATGCTTCCATGGAGGAGTTGTATTGGTTTGTCCTAGAAATTTGTGCGCCTCTTCAGATGCTTTCAAATTGTC[A/G]AAAGTGTCTTTTGGATGCTTGTTTTGTGATTTTGCATTGCCCTTAATGCTTTGTTAGGTAGGATTTTTACGTTTTTAGCCAGGTGTATTCATGGTGAATT	-	BeadArray		QTL
		bglg3_18	3	18019220	TCTCTTTGCATTTTCAGCATTATTATTTTGCACAGCCATCAAAGCAGTTTCTAGGATTGAGGGAAAGTCAAGAGTTCTACGGTGCCTATCAAGGTAAGAT[G/T]CAATATATTCGTATATCTTATTATCAGGGAAGTCACCTCATACTTTCGCATTGATCATAACCCTTGTCAATTGTCATCAAGGAGAATTTGACTTGATTGT	-	BeadArray		QTL
		aa03002208	3	21346290	GGAGATAAATTTGATGTCTTATCATGGTGGAAAGCTCACAAAGATGTATATCCTGTTCACGTGCTTGTCCATTCAAGCTTTCATTGTTGCTTTAGAATCA[A/G]CTTTTAGTGCAGGGGGACGTGTTATTGATCTATTTCGTACTAAACTTGAACTCGAAAATGGTATAAGCATTAGTTTGTACCAAGGATTGAGTTGCTCGAT	-	BeadArray		QTL
		ac03000619	3	25344591	TTAATAACATCATTGCATGCATATTAGAATCTATTTTCTGGCATGGTATTGCTGTTTCCAATCGAGTTCTCTATTAGCTGGGCTCAGTATGGCAGTAGTA[A/G]TACTAATTTCTAAGATGGTACCCTTCTTCGACTGTGTTTAACTTGCTTATACCGTTGCTTGCAGGTGTCAGAGAATCAAGAACGACTTCACATTTGAGTA	-	BeadArray		QTL
		aa03002478	3	29600362	TTTTATGTGTAGCAAGTCAATATCTCACCAGTAAACTGTTTATCTTAATGGTTAATATCTTATATAAGTAGTCTGTTCATTTGAAATTTTGTGGAGTCTG[A/C]TTCTATGGTATCAATTTTGCTGTGAAAATTCACAACTTTTTAATTGTTTTTGTAGCTTGGGTGAACCGGGTATTCTCTCCTCTACTACGCTAGATTAATT	-	BeadArray		QTL
		aa03002554	3	31429582	TTCCATCCCACCACGCGTGCAAACTAGGGCAAATGGCTGGAATTGGGGGGCTGAGAGCCTGATACTGTGGGAGTTGGAATAAGTTTATTTTAAATTCCTC[A/G]TCTTGACGTGCAGTCTGAATTTCGTTCTTGAACCGTAATTCCATATATAATGTGTCTCTTATATCTTTTAAAACCGGAGCAAACATAGTCCCAAGGCGGT	-	BeadArray		QTL
		RM7000	3	33802620	CCCTTCTTTTCAACTGAATA	TTGTAACAATGAACTCGTTC	STS		QTL/mapping
		BGLG_3-36.1_Pst	3	35204944	AGTGGTGTTCAGCTATGAAATTAACTAACTG	GGAACTAGCTGTTTGTCCAAA	CAPS	PstI	QTL/mapping
		BGLG_3-35.35_Hae	3	35354702	AAGATGACGATGCGGACGCCCTCGCGAGGC	CTCGTGTACATGGTCGGAT	CAPS	HaeⅢ	mapping
		aa03002747	3	35738259	ATAGTCTTAAACCTTAGTGTGAGTCTCAAATTATTGCTAATCTATGCAACCATCTCAATGTCACTGGCTAAGATGACAATACTATTTCAGTCTTAAGCCA[A/C]AAAGTTCATGATGAAGGATGAAAAGCAGTAGGTTCAGATGACTGAAATAACACACTTGGAATTCAAGGAGTATTGTAGACATGACATACATAAATGAAAT	-	BeadArray		QTL
		BGLG_3-36.07 _Hinf	3	36074335	AGGAATCGATGAGATCGTGTT	TCAGATCAACACACTTGTTCACAGCAGAG	CAPS	HinfI	mapping
		RM3585	3	36141626	TTGATGAGAGTGAACCAGCG	CGTTTATGCAGAACAACCCC	STS		QTL
		BGLG_3-37.2_Hinf	3	36365557	TCAATTATCTCAAGAGCAATCAAATCCGATT	CTTGTTCCTCTACACTGCGA	CAPS	HinfI	QTL/mapping
		ab04000042	4	458779	AATACACGATGTTCCCAAAATTCTCACTACTCTTTCCTTATCCTCTCCCTCTCCTCTCTCTCACTGGAGCCCAAAGTAGAGCTCTCCTCACCATCCTCTT[A/G]TAGTCCTCCTCATGTGGCTCTACGACGAGGATGAGGAGCGGCGATGGCTACTCGACGATGAGGAGGAGCGGTATGGCAGATCTGGCAGAGGCTTGGTGCG	-	BeadArray		QTL
		aa04000098	4	2471166	ATTGCACGCCATCCATGGCCGACCCAGACGCTGCTTCAGACAAAAGAAAGGCTCTGACAATCCAATGCATAAGGCCAGCAACTTGTACTTACCTTATGGA[C/G]GAGTATAAGTACTCTTTGCAGAGCCTGCCCGACCTTAACTAACTTTTGATTGAATCTTTTAACCTCGTGAAATCAATTTCTACTGAAATAGTATTCCTCT	-	BeadArray		QTL
		aa04003724	4	8271254	GATAAGGATGTAGAGGTTGATCTGTGTCTTATGACAGATGGTGGAGAGGGCAACCGGGTGGCGAGCGACAGTCAGCGATAAAATCATAGAAGGATGTAGC[A/G]GCGTGGTATAGAGATGAGCTTGGCGATGTGCATTAGCAACCATCCATCATCTAGCAAACAGAAAAAAAATATGCAAAAACATTCTTGTTTATGTCATAGA	-	BeadArray		QTL
		aa04003809	4	9946031	AGAATCCTAATTTTTTTCCCTTTGAACCCCTTTGGATCGAAGGAATGGTCCCATGAAATCCTATGAAATTCTTAAGTTCAATCAACGGGAATTTTTGAAG[A/G]CTTCTAGCATGATGTTTGGACTTCAAGGAAAATTTCCTTACTTTTGGTGCTGCATGCGCTGAATGGAAGAGAAAAAAGTGTGGCAGGTGTGTATAGCCAT	-	BeadArray		QTL
		aa04003943	4	12332959	CCTATTTTCCCATGTGGCTTCTTAAGAGTGTCATCTACGAAAATAGATTTTTACATATGGGCCATATGCGAAAATAGGGGATCGATTTTTACAGACATGA[A/G]CACTTACAATCTGTCCGCAACCTATTGAGGAGCTCTTATATAGAAAAATCGTTTTTTAGGGTGCCACCAGCCGCTGTTGGGTCCCAAGCTCTTTTTTTTT	-	BeadArray		QTL
		ac04000676	4	16740288	AAATATAACCGCCGCATACAATTTTTAACATTTCATATCCTTTTCTCTGGTTGATTTTCGACTATGGTGCGACATCAACACTATTGTAGCAAAACCACAA[A/C]CAACTTAACTCGATCAACATTTTAACTTGCACAGTGAATAAGAGATACTCAAATTAGAGACCATAGAAATTATACATAATTATTATCAAATCAACATGTA	-	BeadArray		QTL
		ab04001123	4	22458446	GCGTAAAGAGCCAGGATGATGGTGAAATGGATTTGAGAAATCCAATATCAGGTCATCTTGGCGATGTCCGTGCAGGGCCTTGATCTGAAAACCGACTTGA[A/G]CTTGTGGGTTTTTGGCCATACCTCTGTATTCAGGTATTGATCTGAAAATATGAAAAGGAGGATAAGGTTCCTACTGAAATGAATGATCTGCTAGCTTGGC	-	BeadArray		QTL
		ab04001194	4	26796253	TTAAGCTGGCCTTTACGCATCCGTCCGCTAACGCGACTGTTCGCTCGCGCCGACTAGCCTAGCTACCTAGGCACGTACTATACCACGTACGTACGTACGT[A/G]TGCATGCTTCCGTGGCCACAGCAAGACACACGGAGTGTCAAATAATTGGAGGTAAAAGACTCGTTTATATATCATAGATCCGTGCCTCCATATTGGTGCT	-	BeadArray		QTL
		aa04008763	4	31406558	TTAAGTCTGAATCTATTAAACCCTGAATCAGGCCGATCCATACCCATTCGGGTGTGCTTTCTGCCATTTCCATGCAGTTGAAAGGCTTTCGCGAAGATCA[A/G]TGTAACGGGCTGTCCAGTTCAGCTCGTCATGGATTTTGGATGGGTCACTGTAAACTTCAGCATAGTCTCCTGGTCTCCGGGTAAGGAATGAAACCTTGAT	-	BeadArray		QTL
		aa04009710	4	34146138	CAATCATGTTTTACAGTACTCCGTAATTTTTCTATCAACATTTCATGTTTTTTTTTCTATTCATGTGGTTTATTTAATCTTTTTTTTGCGGGGATGGTTT[A/G]TTTAATCTTATGTTTTAAACAAAGAAGACTAAAGTACATCTAAACCTCCAAAAATGTTCGTCTTGTTGGATTGCAGCAGGAAGCATTTTTGCCTAGGATA	-	BeadArray		QTL
		aa05000263	5	3890258	AGCTGGAGCTATGCCAAACAGGCCCTTACTAGCAGCAATTGCACCATATATGATAAACTATCAGATAAAGAAAAACTCACAATAAGTTTGTTCCATGAGA[A/C]AATTACCCAGAACTTCAGAGCTTCATATGGTCTTATAATATGTCTCGCTACTACATAATTCATCTTTACAGAAATCTTCCTTTATTTTTACAAAGTATAA	-	BeadArray		QTL
		ac05000104	5	7863167	CTGCTGATATATATGACCAATCAGCCTCACGCAAAACCTGTCGCGGATGTGGATTTGTCTCGTGTCCCAGAGAGCATTAGGCCGCAATTTGAGTCCTGGT[A/T]TCGTCGCCATTATGCTCACACAAGATTTGTGAATGCCGAGTCGTCTGCTCCTAACAGCTGCAAAGAGCCTGCGAGCCTTAGGGCGCAAATTGAGGAGAAG	-	BeadArray		QTL
		ab05000128	5	12399221	CCCCCGCCGTCGCCGAGCGCCGCTGTACGAACTCGGAGGCAACATGATCGGCGGCCGTCGTTGGCTCCTTCCCCAGCGCCGCCTCCACCGTCTTCCCTAC[A/G]GAGGTTGGGGTGACGCCAGCCCCCATCGAATGGAGCACGGGGAGCCGCCGTCGGCTGGAGCTCGCGGTGCCGCTCGTCGCCGTCCCCGTCCCCGTCCCCG	-	BeadArray		QTL
		ab05000169	5	16578544	AAAAGGTATTACGATCCGTACAGCGGGGGCTCCGCCCCCCACCCCCGGACGTCCCCAGATGCACAACCAATGGCCCAGCTTCAGTCTCCATTTCGCTCCG[A/G]CAGAAGCTGGCCTTTATTAAGTGTAAATGAATTTGAATCACAACTCAACACAATAGGCCGATGGTGCTAGCTATGGCTTCAAAACGAGAGTGAAGGAGGG	-	BeadArray		QTL
		ac05000227	5	18196917	CCCTACAAATCGGATGGCTAAAAGCAGCTCAAAGTCACGATACTGTTCACCTCTGACTTTAACCCCCTAAAGTCAGAGGATCTCAATCCAGGCAGGAAAC[A/G]GGTTAGGATGGTGGATCTACTGGCTGTGTGACAACATGGTTGGTGTGACCATGTGTGCGCGCATGTTTACTTTTTCCTTTTTCCTCTTTTTTTGGGAAGG	-	BeadArray		QTL
		bglg5_22	5	22155589	ACAACTCCAGAGTCCACACCAAGCAGCCCCCCGGCGCGCTGCTGGTCGCACACGACAAGGGTGCGCGCGCGTGTATCACCGGCTGCACTCGGCCAGTCCG[C/T]CACCTCCTCCTGACCTCCCCACTCAGAAACGTAGGTAAGACTAACAAAGACCAGTCCACCACCTGGCCGGTCTTACATTCTCAGTTTCTCACCACGGTCA	-	BeadArray		QTL
		aa05000991	5	27736668	ACATTTCATAACATGATATTACAAAAATGTTTTGAAGGGAAATAATTGATCCTATACAGGAAATCGTGGTGGCTGAAAAAGCCAGAAACGTCACGGCAAT[A/G]CTGAGTTCATAGAATAAAAACTGACATGGTTACTACTAATTATTCATCTTTATATTTGGCCTCTTTATGTTCTTTGGAGTCTGAACTCTATCTTGATTTC	-	BeadArray		QTL
		ac05000360	5	29727886	TTTTTTGTTTATGAATATGCCGTTTCACTTATTCCCTGAATAAACGAAACGATGGGGTCGCTAGTGTACGAATAATCTCAATCGCATAATAACCATCCAG[A/C]CCCGTCTCAAGTTTGTACATACTCGCTAGTGTTCGAGTTGTCATTTGTAGAAGACCACATATACTCGCTAGTGTCCGAGATGTCATTTGTAGAAGACCTG	-	BeadArray		QTL
		aa06000024	6	775992	TTGTACTATATGGTTATAATAAGAGAAATCACTAGAAACCTCATCTTTCTTCTCTCTTTATCCCCACTCATTTTTATCATGTGTCTAGAGGAGGTAACAG[A/C]AACCTCCGGAAATTTCCATATGTTTAGCCCATTTATGTTTTTTTTAATACATGTATCCGTTTGATCCAATGGCTATAGTTTACCCAAACCCTTTATCTGA	-	BeadArray		QTL
		ac06000078	6	4439972	ATTTCTGATTATTATTATTTTTTGCATTGCTACAAACTCCTTTTTTTGTTTGCCTAAAAAAAGTGCAAGCACTAGAAAATGTATGTTTGCAAGATGAAAC[A/G]TAACTCCTTATTTCTTCGTCACTAGGGCTAGAGGGGGCTATTTTATGATGTTTTATATACATGCAAATTTAAAGTATTGTTTTTAAAAAGAACAGAATAT	-	BeadArray		QTL
		ac06000103	6	6088852	GCCACGTTTGCTTGTAAATCTTCATATTGGTAATGATATTTTATAACAATGGGGAGTCTTCGCTAACTCCCAATTGCGTAAGGATTTTCTTCTCCTGTTC[A/G]ATATCTATAATATGTCAAGACAAACAAAAGGAGTGGAGAAAGCTGCCTATCAGTTTACAGAATCTATACTTTAAAGGTGCATTTCCATAAGAAAATATTT	-	BeadArray		QTL
		ac06000397	6	9138191	TTCCTAAAAAGATTTCTTGGATTTGGAATTTGGGGGAAGTGTTGGTGATGCTCTAAGCTCACATTTAAAACACCCCAATTAACAGGCATGCACATTTGGG[A/C]TTGCAACACTGAACTGTTATGTTTGTCCCTTCTGTTTCGGTCACTCCTGGCTTGAATTATCAGCAGTGACGATGAGTGTGTTAACTACTTCACTTAATGC	-	BeadArray		QTL
		ab06001036	6	12284160	AAAGGATTCACCGTTCCCGGATGGTAGTCTTTCCATATATAGCCCGAAACAGACTCCCCAACGACCAACGTGGGCTAGCTTATATCTGCCACTTCTGAAT[A/C]TGGTGCTCCACAGTGGGCTTGTATCTACCACTTCTGAATCTGGTGCTCCACAATGGATCATGATGTACGTAAAGTCCAATAGTTGCCTACGTACCTTGTA	-	BeadArray		QTL
		ac06000604	6	13736746	AATCATGGAATCTAGAAATCTGCTCTTATGGATATCTTATGACTTTACGAGCAAGTACCAACTATAATTGCTAGCTGAAAATCTGCCACATTGGTTTTAA[A/C]AGTAAGCTAGAGATGGGACTTGAGGAGAGACAACACAGACCAGCGACTAAGAGCATATGCAGTGTTGCACTTAGAGGAGGCACTACGAGAGAGAGAGAGG	-	BeadArray		QTL
		ac06000668	6	19435448	CCTTGTCAAGATCATTTAGAACGTCCATGAAGACCCTCTTCAAGTCTTGATTCTGGCCAACTGGCACAAATGCCGAGCATTGGAATTTCCCCTTAACACT[A/G]TCGTACACTGCTCTGGAGAGAGTGGTTTTGCCCATTCCCCCGGATCCAACAATGGAAACTTTTATCATCTTCCCCAAGGGCAAGTTGTCACCCTCCAGGG	-	BeadArray		QTL
		ac06000764	6	21700026	GATGATATGCAATAAACGAGGATACATCCCTTTAAGGAAAGAAAAAACACGTCCTCTCAAGGGAAAAAAGAAGGCGTAGCAAGGTACCTGAATATGAAAA[A/T]TCCATCTATAAATATAATAATGTGCGTGGAACTTTTCAGGAAATCCTCTAATTTTTCTATGTGGGAACAGTTGTCGACATAATAATCAGAAGGATCAGTC	-	BeadArray		QTL
		BGLG_6-24.98_Hinf	6	24980600	GAGTTTGTTCCAGTTCGACAA	ACAAGAAATAAAGACAACTATAAATTGAAT	CAPS	HinfI	QTL
		BGLG_6-26.0_Hinf	6	26006732	CTACTGGATAATGCAACGCCCAAGCGAAT	GGACTGCAAGCCTACAATTTA	CAPS	HinfI	QTL/mapping
		bglg6_27	6	26377584	CTATAGTAAACACTTGGTGAATTAACATTGCTTCTTTACTTATTGAAACAGAAATATATTACACCACAGGTCACGTTGGCTAGACTTTGTTATTTAGTAA[C/T]GCCGAGATATCAAACAACGAAGGGAATGTCCTAGAAATGAACCTCTTCGTCAAGTCCAGGGAATCCACTTCGATTGAAATTTTGACGCCACCCTCTTTCA	-	BeadArray		QTL
		BGLG_6-26.79_Hinf	6	26793004	CAGAAGACCTCGTTCCTTGA	AAGAAGAGGCTTGAGGGATATCACTGGAGT	CAPS	HinfI	mapping
		BGLG_27.09_Hinf	6	27087408	GCACCTATCGCCCTATTGTA	GTTTATTATTTGTAGAAATCAGCTGGGATT	CAPS	HinfI	mapping
		BGLG_6-27.22_Hae	6	27224125	GAATAAAGTCGAGGCGATTTCTGAGCGGC	GAGATTCTCCTTTCGTCGATA	CAPS	HaeⅢ	QTL
		BGLG_6-27.84_Hind	6	27845029	AAAATCAACTGTGATTTCCTCAAAAAGCT	CCCTACTTATGCCAAAAGAGT	CAPS	HindⅢ	mapping
		BGLG_6-28.12_Hae	6	28119632	GCATCACAGAGCGATTAAGAT	TCCTTTTTTTCAGAGGAAAGAGAGCCTGGC	CAPS	HaeⅢ	QTL/mapping
		bglg7_0	7	40452	TGAAAAATCTACTGCAGGGAAGGCCAACACTCTCTGATCTCACAGGCATCTCAGATTCACGACTGGATGCTTTTGCCACTCATCTACACGCTTATCTTGT[T/C]GCATCAAGTATTGGAGATGTTAAATCGCTGGGATCACTTAATGACTTCCTGGGCGCTTCAAGCCCACAAGATCAATATTTACAGCCCTCATCAGTTGTTT	-	BeadArray		QTL
		aa07000697	7	3135906	TATTAAGATGATAAGTTGTTGGATGAAATATACCTATCAAAAATAATTTTTTCAGATTTGGAAATATGCCTATCAAAAATAAATGGAGGGAGTATTAGTC[A/G]TTTGGGTTTGAAAGTGTCGTTGGCTTCTTCACCACTTATGTAAGATACAATATTAAGCCTTGTGGGTATTTATTTATACATTGTACCGGATTTAGATCGA	-	BeadArray		QTL
		aa07001825	7	6781853	GACATAATTTTCAAAATTCAAATTTTGATTGCTCTAGCTAATAAGCCAGCAAGCAGATGATGAGATGCACACATTTGTGCTGCATGCAACATTCTAAATC[A/G]TACTTGGTACATGATGCGCATATGCCTTATAGATACGACCATATACCCATGGCAAATTGATCATTTTAGGCTTGCATCTCTAGCCATTATAGCATACCTT	-	BeadArray		QTL
		ab07000628	7	12860365	AGAAAGAGTATGGATGTGCAAATTTTGGCCCCTTTGTTGAGATCTAAATTATTATTTTGTAGTAGCTAGGCTGCAGCATGAAAGCAAGGTTGTGTTCGAA[A/C]AGGGTTGTAGGCGAATGTTCGCCATCAGTGGATCACGCGAATCAGTTTAGAAGAGGGAAATCAAATCGGGTCACGCTATTTTCTTCCGTTTTCAATTTTC	-	BeadArray		QTL
		aa07001934	7	19241345	AACAACCAGTGGAGCATTGTCCCTGACAACATATTGCAATGCTCCTTCAGGTGTCCAAATAACTCCGACAAGGAAATCTTATCCCTATCTACATATGACA[A/G]AGCCTCAGATCCACCGCAATACTTCTTCTCACTCCCATCTAACAGAAAAACCCCATTCATATGAAACCTAACCACGAGAGTGTCCAACACGTCCATCCCC	-	BeadArray		QTL
		aa07005205	7	23712400	TACCGTTGCCATTTCTAACACGGACGGTAACCAATACTGACTGAAATGGTCATTGGAAACGGCAGCCGAAAATCTTAAAAATTTTCGTACCGTTTTCACC[A/G]CTAATCGGAGCCGCCGGATGGGGGGGTCGGCCTGACCTTCGGAAACAGTCGTGCTCTGAATCGCGCGTATTGACATTTCCCCCTAGCAACTCTTCAGTAC	-	BeadArray		QTL
		aa07007149	7	25647796	TTGTATTTTCTGAGTCTCCACAGTTGTACCTAAACTTGACATGTTAAAATTGACTATGTAGACCTTGCTAGAAAAGGTGAAGTCAATCTATTTGAAAGAG[A/G]AAGGCCTTCCACATGATCGTATCGTTCCAACAGTTGGGCTTAATATTGGACGTATTGAAGATGCCAATGTAAAACTTGTTTTCTGGGATCTGGGAGGCCA	-	BeadArray		QTL
		RM5911	8	75440	CCCTCTTTTTAAGTCTGGGG	GGTGCCTCCTTTCAAAGTTG	STS		QTL
		ab08000087	8	3951891	TACTGATTCTTGTTACATACAATCCATTTCATCTTGTATAGGACTTAGGCTGGACATGGGGTTGCATGCAGCTCTGAACAATGAGGTCAGTACAATCTGT[A/G]AGCCTGAACACAGCTCCACTAATTAACATGCTGAATCGCAGCACGGAAATGTAGTGATCAACTGAACTTGAACACCTAAATTGACAGGGGATGCTGAACT	-	BeadArray		QTL
		aa08001560	8	8839069	AGCACGCAGTTTCCTATTTCTGTAAATTATTGAACAAGCACTAATAAGATAACCATTTACTTCTTTTACTACTTGAAACAGAAGTGTGCAATTTTTCCTA[A/G]GGAATTAATATGTACATTAGTAGCAGTAGGGCATATATATCATGCACAGTAAAATGAGAGAAAACTCACTTGGTTGCTGGTTGACAATAGAAGCAGCACC	-	BeadArray		QTL
		bglg8_15	8	15096507	ACTCATCATCAATTAGCCCATACCAAGGAGAGCGTGTACAGAAGATCGATTTATTGTCAGTGATGAGTCACTTGAAAGCAGTGATGACTGCAGCTACAGC[A/G]ATAGCGACAGCAGTGATGATAATAATGATGATAGTACTGATGAAGATACTGATACTGATGGTAATGCAACTGATGATGATACAGATATGATATGTGCCAT	-	BeadArray		QTL
		ac08000892	8	22147161	TGTTGCAGTCTGCTAGGACATGCTTAATCGGAACACAAGAACTTGATCGGTACATCGTGTGCTAGTTGTGTTTGTAAAAGCAATGAAAACAACACGGGTT[A/C]AGCGGTTATTGATGGGTGCAAACCGGTAAAATATGACAGAATTTGTGAGATAAACGCAATAACCAGGAGGTTGTTGGTGATTAGTCGAGGATTGGTATAT	-	BeadArray		QTL
		aa08006253	8	24649445	TTTGTTCGGTCTCTATCCATTGCAAGAACAGGTTTTGTTTTTTCTTTTCCCTTTTTTTGGGATCAGAGTCTCTCCATTTCTGATGCTGCTGCTGCTGCTG[A/C]TGATGATGATGATGCAAGGCTTGTGGCAACTTGTTTGGTGAAAGAACAACGAGAGGGATACTGGGATAGGGATCAAAGGCAAAGGTTTTTGTTTTTACCC	-	BeadArray		QTL
		ac09000238	9	12728209	CAAATCACTCGGTTTTCCGATAGTTCAAAAAAAACTGAATTTTAAATTTTTGACAAAAAAATATCCGGATTTCATCGTTTTTCGATGGATTCCGCGAAAT[A/C]CAACAATACCGCTCATGAGCGGATTTCGATCCGGCATCGGAATTGTGAACCCTGCCTGTAGCATAGAAGTAAGCATTAATAGTTCCAGTGAAGAATTCAG	-	BeadArray		QTL
		ab09001035	9	16581744	TGCACGGCCAGGCTCCGTGATCAGATCAAGCTAGCCACACAGCTGCCAGCTGCGTCCATCCATCCATCCATCCATCCATCCCCACGTCTGCTGCTAGATG[A/G]GCTTCTCTCCTGCTCTGCCTTCTGCTGCTGCTGCATCATGCCGGCCGAATGGCTCAGCTCAGCTCAGCGCAGCCAGCGCAGCATGCCAAGTATGCGGACG	-	BeadArray		QTL
		ab09001119	9	20160228	GTCAAATCATGACACAATTAGGTTTAAATAATTTGTCTCACAATTTCACGTAAATTGTGTAATTTGGTAAAAGGTTTTTATTTTGAGAACTAAACAAGGC[A/C]TAAGTAAGTGGTGACACCGGTGCCCCTAAAATCCAGGATACGCCCATGGCCACATCCCACAGGCACAGCGCTCGCGGACGCATTGCTCCGCCTCCACCTC	-	BeadArray		QTL
		aa09000103	9	21629054	ATTCGAGGATAAGAATCACCCCTTAATTTGATATTATAAAAATGTGATTACTCATAGCTGCGGGCAGGCATGTGTTAATTTTTAAATACTTGGGTTCGTA[A/G]AGTATAGCCACAGGAAAAACATAGAGGCTAATCAACTGCTAGCCAATAGTGCCGCAAGCACCAAGGCAAACCATAGGCTACAGCAACCGTAATCCCGCTC	-	BeadArray		QTL
		RM5095	10	52785	CTATATGACTATGCGAATGG	ACAAATGCAACTAAGGTAGA	STS		QTL
		aa10000749	10	2149972	CATCTCCTTGTTGAATGCAGTAATCAAACAGTTTATGCCGCTGCCTGAAGTGTTCGATTTCACCAATCAAATTTTTCATTGATCACAACCGTGCTCCACT[A/G]TAATCGACTTTGTACACATACTCGACACCAACTCTAACATAACCAACTCTAACATATTCATAGAAAAAAAAGATGCCAATCATGCACATATCCTATGGAG	-	BeadArray		QTL
		RM2504	10	7595503	TAACACAACAATAGCGTCAG	TAGGAAGAACTGAAGAAGCA	STS		QTL
		aa10001539	10	10261134	TTCACAATGCAATCTTTGGTTACTTGATTTATGAACAAGTCTTTTTTTTTGTGTGTGCAGCATGGAGTGGTGGTCATTTGAATTAGTTGTGCTGCTCTCT[A/G]GGCTTCTTCCCAATCCTAAGCTTGAAACCTCAGCGTTGTCAATATGGTATGCGATGAACCCTAAGATTATTAATTGCATATACCATAAAGGAACTAATTA	-	BeadArray		QTL
		ac10000368	10	13055467	TTTACGAGGAAACCTATTAAGGGATAATCGCACTCTCACGACGAAGACGAATGATTTATGATGCAAATCGACAACGATGGACGAAACTAGGGTAAAGTAT[A/G]AGGCATGGCTGAAAAGTAAAGGTAAAAAATAATTCGATTGTGTAGGGATTGAAATATTGTGTGGTTTTGAATCGAATCGGCCTTAGCCCTTATAAAGGGG	-	BeadArray		QTL
		aa10003142	10	16800432	CAAACTCGTAGTGCTTATTTCCCCCCATGCTCGCCTTTGCCAAACATTAATCTTTGTTTTTGGGATTTACAGGTGGATCGCAAGTTACCATGAACATGAA[A/G]CCCTTCTGCAAGAAAATGAAGAAGAAAGGCTTACCAAGGAGGAGCAAGATATGGCATGGTTAAGCTACAACAAGTTGCTAGAAGTTGCCCCGAGGAAAGC	-	BeadArray		QTL
		ac10000449	10	19344304	AAATAAAAATTTAGATTAAAGATTTTGGTACATCTCAAATATTATAAAATTTCTCATGTTTTATTAGTTATTGCAAAGACTGAAAGCTTTAATTTTTTTT[A/T]AAAAAAAATCAGTTTCCACGAATGGACAAATCCAAATGAACTATTCCGTCCATGTTTGCGGTTTGCCATTACAATCCAACTGGCAACAACAATCAATCAA	-	BeadArray		QTL
		aa11000024	11	551467	TTCTAATTTTTCAATGAGTGACACCAATAAATCTTACTTTGTGACATCAATGTGTGAATAATTTTGCACTTTCGTTAGACAAGTTTAGCTTATGTGGACA[A/T]GAACAACTACATAGTAGCAACAAATTAACTGCTAGCAAACTATAATTTATAGTTATTTGACCATGCACAATGGCTAATTCAACGAGACTATGCACAACGG	-	BeadArray		QTL
		aa11000326	11	5872313	TTGCACGCGAAAATCAACCAAAAAACTAGATTAAAAAAACAAAACCCTATAATTCCAATCTTTTTTTCATCCCTTCTCCCACCGCACGCGTAGCACATCC[A/G]TCCTCTCCTTCTCGTATTGTGTGCACAACCAATGCATGAATAGACCACGTGCCATGTCTTTTGATTTTATATTTTCATTTGGTATCAATAATTTGGTTTT	-	BeadArray		QTL
		ab11000762	11	8612849	GACTGCGGCTCCATGTGCAACACTCCCTGCTTCAAGTTTTGCTTCACGAGGTGCTTCCTCTTCCTCAACCTCGGCGTCGAGCTGTGCCACAAGCAGTGCA[C/G]CACGTTCCCGATCTGGTGCGGCGGCTTCCTCAACTGACGAGGAAGAGAGATCTGAGATATGTCATGAACAACAACTACTACGTACTACAGAAAATAACAT	-	BeadArray		QTL
		aa11002920	11	11549585	TCCTTCTTTTCTCATAGCCATGCCTCTCTCTCTCCCTTTTTTTGAAAGAATTTTGTGGATATTGGATAAAATAAATGATGGATGAGGGATGCTAGCTTAT[A/T]GTGTAGAATTTTAGCATAAGTGTGTGCATGTGGAGTGTACGTGATCTTCATCATGAAAGTATGAAGAACGTCTCACACGGGTCACAATATTTTGACAAAG	-	BeadArray		QTL
		aa11002995	11	12201006	CCATGCTCTTTCTGGTTCCAAAACCATTGATATAGCTGATGTACCTGTGGTGTGTGAATATCCCAATGTTTTCCCAGAGGAATTACCAGGAATACCACCT[A/G]ATCGGGAAGTTGAGTTTGTTATAGTCTTGCTGCCCGGAATAGCTCCAATTTCAAAAAGACCATACCGTATGCCTCCAAATGAGCTAGAAGAACTGAAAAA	-	BeadArray		QTL
		aa11003294	11	15388428	CACGAGATCACTAGACAAGTGTCTCTACGGACTATTCTGGTATATGATTATCGGTACCATCATGGAAGCTGCCATGTCACTGGGACCTGATTCTGTTGCA[A/G]ATAACAAGATACTGGCATTCTTGAAGTCCTGGTTGACGTAGTGCTGTCACGACATTTCGCATTTTACCCATGTTTGATCTGTGATCTGGGCTATGTTTAG	-	BeadArray		QTL
		aa11004155	11	20346645	CCGAAAGTATTTGTTAGGTAAGGCATGTCACTATTATATAGTGCTATTTCTGAAGCAAACAAACGAGTTCAAATTAATTGAGATGGACAATATTCAAATT[A/C]TTGTTGGCCACAAACTTAAATTGATTGGGTGGGTCTCCCCAAGAGAGCTACTACTAGCTAGCTCCCTGCATGTGTCAACTTGAACTGGATTTTTCACATT	-	BeadArray		QTL
		aa11004652	11	22936315	AACTTTTCAAATTTTAAAATATCAGATAAATTTACTTTTAAGTTTGAAATGGTTAAAACTTAATTAGTCATACGTTAATATTTTTTTTCATTTTGCATGC[A/C]ATTATTTAATTTTCATCTACATTCTCATCAACTATGGCAACAACAACAACGCAGCTGGCTAATATGTGTATATGTGGTTTTGTTGTCTGCTTCAAAGGTA	-	BeadArray		QTL
		aa11010663	11	28006022	CGAGTAAAACCGATGATGCAACAGTGAAGCAAAACTATATGTCCATCTAAAACAAACAGCATTCCCATTCTATTATCGATTCACAAAATCGTTAACGCTG[A/C]TTGGCATGATTTTCGTTCTCTAACTGATGAAATCAAACATTGTAGAAACATGTAATAAGAACAAAAACCGCATTTTATTTCTCCATATCCTAAGAACACC	-	BeadArray		QTL
		bglg12_0	12	164108	ATCGGTTTGACCAGCCCTAGGCTGTTGATCTCCTCTCCTTTCTTTTCCCTTCTTTGTCTTCCCCTTGGTCTCTCTCTCTCTCTCTTAAGAAATGGACGGC[A/G]CAAGTAGCCGATCAAAGCAGGACTAGACAGCGGCGACCAGATGCCGATGAAGAAATCCAAAGGAAGAAGCAGCTCCCCGAAGGAATCCTTCTAACTACCA	-	BeadArray		QTL
		aa12001361	12	4433224	TTTCGAGCGTCGCAATGGCCTCTTGATCAGAGCACTTGACAAAACACCAGATAAACATATATACTCCCTATAAGAAGGTATATTAAACACAGATCCAGAT[A/G]AAGTGTTAAACATCAAGATAAATGGTCCGTAAAATACAGATTGAGCCTATATCAGTTTTCTTACATTTTCAGATAAAATTTCAAGAAGGTTCTTGACGCT	-	BeadArray		QTL
		aa12004213	12	7987037	TTAAGCTGATTAGGCATTACACACATTTGAGCATAATTATAGAACTTAGGTTTCCAAGCTACCAACATACTAACAGGTAAATCAATACTCCCTCCATCCC[A/C]AAAAAAAAAAATCCAGGTAGGATTGGTTTTTGTACAAAACTAACAAAAAATACAGGAAAACATATAAACCATTATAACTTGAGCTCGCCCATATAACTAA	-	BeadArray		QTL
		aa12004460	12	12185746	AATGAATGTAAGTATTCTCAAGCTGAGTTATACATGTTCACTTTTCATGCTATAGTAGAGCAAACATTAGTGGAACTAATTGCTGAAATTCCTTTGTCAC[A/G]AGTTCATTTATTTGTTGTTCCTTGCGAAAAAAAAGAGTTGTGTGATAATGCATACGAGCTCCGTTTCCAGCCTATGAGTACTTGATAAAAAACTCTCAGA	-	BeadArray		QTL
		aa12004637	12	16697290	CGTGCATAGTGCACCTAACAATAAACATGCGTGTGATCAAGTACAGAAAATAAAGGAAGAAAATAAAGGAACATAGTAAGTGGGTAACCATCAAGAAATG[A/G]TAAGTAAGTAGAGGATGCCATCAAGTCACGACAAACAATAGTTGAGTACAACTAGATCGTGATTATGATCGAGTAATAGTGTTTCAACACTCCTACAAAC	-	BeadArray		QTL
		aa12004709	12	19864759	TGAATTAAACATTTTTTAACTTACCAACTGCTCTAAATAAAAGGGAATGGCACAACTGGCTACAACATGTATGCACAGTTCTAACTATAAAGCATATATG[A/G]GCACAATGCTTCCATTACTACAGCTGGTCATTTGTTTCGACAAACACAAGGAGAGAAACTGATTTTTGTCCTGACAAACTGAAAATATAACTATATGCAT	-	BeadArray		QTL
		aa12004757	12	22097255	ACCTCGCACAAATTAAAGGATATCTGTTTCCCTTGCTGTTTGCACACAAGATTACGTTAATAGTAAATTTCAACCATAATAGGTTAATCCGCACCGCACC[A/G]CAGTTCGATCTCCCTCACTTTTGTTTTCCTCTTATTTTCTCCATCGCGCGCCTGATTCGTTTCATTGTGGGTCTGATCGGCCATCGCATAAATGCTCGTA	-	BeadArray		QTL
		bglg12_27	12	27454310	TTATATCTAAATATGAATATATTAATGTTCAAACTTTATATTAGTTGAAAAATACAAGTATAGTCTCGTGAAGGTGGAATTTGAATTTGCGTGTTTTTTG[G/A]CATATCACATATTGTTGTATCTTATTAAGTATTTTAGTAACGATTTAGATAGCGTGCAAAAACGAGCAATATCCTCTCACTACTTAAAAAAAGATTTTTC	-	BeadArray		QTL
