# Supplementary material for: Detection of Novel QTLs Regulating Grain Size in Extra-Large Grain Rice (Oryza sativa L.) Lines
Source: Rice (N Y). 2016 Jul 25;9:34. doi: 10.1186/s12284-016-0109-2 (PMC4960101; doi:10.1186/s12284-016-0109-2)
Supplement: Additional file 8: Table S3. — Primer sequences used in marker analysis. (XLSX 29 kb) [file 12284_2016_109_MOESM8_ESM.xlsx]

## Sheet: TableS3
	Additional file3: Table S3. Primer sequences used in the marker analysis
	Marker name	Chromosome	Forward(5'→3')	Reverse(5'→3')	Marker type	Enzyme
	GW2-HinfI	2	ACTTAACCAATAAAGATGTCCATTCTGGAAT	CTTTCTGCTCTTCCTGTAACA	CAPS	HinfI
	GS3-Pst1	3	TGCCCATCTCCCTCGTTTA	GAAACAGCAGGCTGGCTTA	CAPS	PstI
	indel2	5	GCGTCGTCAGAGGTAGA	GTGGGATAGGATGAAACC	indel
	GW8pro-indel	8	AGCCAAGAAAAGCGACACCA	CATCTTGAGATCCCACTCCA	indel
